# Supplementary material for: Molecular Networking Leveraging the Secondary Metabolomes Space of Halophila stipulaceae (Forsk.) Aschers. and Thalassia hemprichii (Ehrenb. ex Solms) Asch. in Tandem with Their Chemosystematics and Antidiabetic Potentials
Source: Mar Drugs. 2021 May 18;19(5):279. doi: 10.3390/md19050279 (PMC8157295; doi:10.3390/md19050279)
Supplement: Supplementary file 1 [file marinedrugs-19-00279-s001.zip]

Archive with 1 entries (1 files):
- marinedrugs-1213609-supplementary.pdf
